# Supplementary material for: Two new species of the genus Xanthochlorus from China (Diptera, Dolichopodidae, Xanthochlorinae)
Source: Zookeys. 2018 Apr 18;(750):141–9. doi: 10.3897/zookeys.750.23382 (PMC5916896; doi:10.3897/zookeys.750.23382)
Supplement: XML Treatment for Xanthochlorus [file zookeys.750.23382-treatment1.xml]

<!DOCTYPE tp:taxon-treatment
  PUBLIC "-//TaxonX//DTD Taxonomic Treatment Publishing DTD v0 20100105//EN" "tax-treatment-NSO.dtd">
<tp:taxon-treatment xmlns:tp="http://www.plazi.org/taxpub"><tp:treatment-meta><kwd-group><label>Taxon classification</label><kwd><named-content xmlns:xlink="http://www.w3.org/1999/xlink" content-type="kingdom">Animalia</named-content></kwd><kwd><named-content xmlns:xlink="http://www.w3.org/1999/xlink" content-type="order">Diptera</named-content></kwd><kwd><named-content xmlns:xlink="http://www.w3.org/1999/xlink" content-type="family">Dolichopodidae</named-content></kwd></kwd-group><mixed-citation publication-type="journal"><person-group><name><surname>Qilemoge</surname><given-names/></name><name><surname>Chang</surname><given-names>Wencheng</given-names></name><name><surname>Yang</surname><given-names>Ding</given-names></name></person-group><article-title>Two new species of the genus <italic><tp:taxon-name><tp:taxon-name-part taxon-name-part-type="genus" reg="Xanthochlorus">Xanthochlorus</tp:taxon-name-part></tp:taxon-name></italic> from China (<tp:taxon-name><tp:taxon-name-part taxon-name-part-type="order">Diptera</tp:taxon-name-part></tp:taxon-name>, <tp:taxon-name><tp:taxon-name-part taxon-name-part-type="family">Dolichopodidae</tp:taxon-name-part></tp:taxon-name>, <tp:taxon-name><tp:taxon-name-part taxon-name-part-type="subfamily">Xanthochlorinae</tp:taxon-name-part></tp:taxon-name>)</article-title><source>Zookeys</source><day>18</day><month>4</month><year>2018</year><volume>2018</volume><issue>750</issue><fpage>141</fpage><lpage>149</lpage><pub-id pub-id-type="doi">10.3897/zookeys.750.23382</pub-id></mixed-citation></tp:treatment-meta><tp:nomenclature><tp:taxon-name>
              <tp:taxon-name-part taxon-name-part-type="genus" reg="Xanthochlorus">Xanthochlorus</tp:taxon-name-part>
            </tp:taxon-name><tp:taxon-authority>Loew, 1857</tp:taxon-authority><tp:nomenclature-citation-list><tp:nomenclature-citation><tp:taxon-name>
                  <tp:taxon-name-part taxon-name-part-type="genus" reg="Xanthochlorus">Xanthochlorus</tp:taxon-name-part>
                </tp:taxon-name><comment>Loew, 1857: 42. Type species: <tp:taxon-name><tp:taxon-name-part taxon-name-part-type="genus" reg="Leptopus">Leptopus</tp:taxon-name-part> <tp:taxon-name-part taxon-name-part-type="species" reg="ornatus">ornatus</tp:taxon-name-part></tp:taxon-name> Haliday, 1832.</comment></tp:nomenclature-citation></tp:nomenclature-citation-list></tp:nomenclature><tp:treatment-sec sec-type="Diagnosis" id="SECID0EYDIA"><label>Diagnosis</label><p>Thorax and abdomen mainly yellow. Face narrower than frons, vertex flat, <abbrev xmlns:xlink="http://www.w3.org/1999/xlink" xlink:title="postvertical bristle" id="ABBRID0ETCAE" xlink:type="simple">pvt</abbrev> absent. Antennal scape without hair, first flagellomere wider than long. Mid-posterior area of mesonotum flat. Mid and hind femora without preapical bristles. <abbrev xmlns:xlink="http://www.w3.org/1999/xlink" xlink:title="length of m-cu / length of distal portion of CuA" id="ABBRID0EXCAE" xlink:type="simple">CuAx ratio</abbrev> 0.35–0.47. Male genitalia rather large and mostly exposed; cercus various, apically with hairs.</p></tp:treatment-sec></tp:taxon-treatment>
