# Supplementary material for: Two new species of the genus Xanthochlorus from China (Diptera, Dolichopodidae, Xanthochlorinae)
Source: Zookeys. 2018 Apr 18;(750):141–9. doi: 10.3897/zookeys.750.23382 (PMC5916896; doi:10.3897/zookeys.750.23382)
Supplement: XML Treatment for Xanthochlorus tewoensis [file zookeys.750.23382-treatment3.xml]

<!DOCTYPE tp:taxon-treatment
  PUBLIC "-//TaxonX//DTD Taxonomic Treatment Publishing DTD v0 20100105//EN" "tax-treatment-NSO.dtd">
<tp:taxon-treatment xmlns:tp="http://www.plazi.org/taxpub"><tp:treatment-meta><kwd-group><label>Taxon classification</label><kwd><named-content xmlns:xlink="http://www.w3.org/1999/xlink" content-type="kingdom">Animalia</named-content></kwd><kwd><named-content xmlns:xlink="http://www.w3.org/1999/xlink" content-type="order">Diptera</named-content></kwd><kwd><named-content xmlns:xlink="http://www.w3.org/1999/xlink" content-type="family">Dolichopodidae</named-content></kwd></kwd-group><mixed-citation publication-type="journal"><person-group><name><surname>Qilemoge</surname><given-names/></name><name><surname>Chang</surname><given-names>Wencheng</given-names></name><name><surname>Yang</surname><given-names>Ding</given-names></name></person-group><article-title>Two new species of the genus <italic><tp:taxon-name><tp:taxon-name-part taxon-name-part-type="genus" reg="Xanthochlorus">Xanthochlorus</tp:taxon-name-part></tp:taxon-name></italic> from China (<tp:taxon-name><tp:taxon-name-part taxon-name-part-type="order">Diptera</tp:taxon-name-part></tp:taxon-name>, <tp:taxon-name><tp:taxon-name-part taxon-name-part-type="family">Dolichopodidae</tp:taxon-name-part></tp:taxon-name>, <tp:taxon-name><tp:taxon-name-part taxon-name-part-type="subfamily">Xanthochlorinae</tp:taxon-name-part></tp:taxon-name>)</article-title><source>Zookeys</source><day>18</day><month>4</month><year>2018</year><volume>2018</volume><issue>750</issue><fpage>141</fpage><lpage>149</lpage><pub-id pub-id-type="doi">10.3897/zookeys.750.23382</pub-id></mixed-citation></tp:treatment-meta><tp:nomenclature><tp:taxon-name>
              <tp:taxon-name-part taxon-name-part-type="genus" reg="Xanthochlorus">Xanthochlorus</tp:taxon-name-part>
              <tp:taxon-name-part taxon-name-part-type="species" reg="tewoensis">tewoensis</tp:taxon-name-part>
              <object-id xmlns:xlink="http://www.w3.org/1999/xlink" content-type="zoobank" xlink:type="simple">http://zoobank.org/3F0FA83D-7185-4A83-B8F7-6AEFF946C077</object-id>
            </tp:taxon-name><tp:taxon-status xmlns:xlink="http://www.w3.org/1999/xlink" xlink:type="simple">sp. n.</tp:taxon-status><xref ref-type="fig" rid="F1">Figs 1</xref><xref ref-type="fig" rid="F2">, 4–6</xref></tp:nomenclature><tp:treatment-sec sec-type="diagnosis" id="SECID0EOGAE"><title>Diagnosis.</title><p>First flagellomere nearly quadrate. Mid-posterior area of mesonotum yellow. Mid-basal area of scutellum yellow. 1<sup>st</sup> to 4<sup>th</sup> tergites of abdomen pale yellow. Dorsal lobe of surstylus wide basally and sharp towards tip, with one bristle apically; ventral lobe of surstylus wide basally, with two apical protuberances; cercus small, nearly quadrate, weakly concave at middle dorsally; hypandrium straight, round apically.</p></tp:treatment-sec><tp:treatment-sec sec-type="description" id="SECID0EYGAE"><title>Description.</title><p>Male (Fig. <xref ref-type="fig" rid="F1">1</xref>). Body length 3.0–3.2 mm. Wing length 3.3–3.8 mm. Head: metallic green with pale gray pollen. Hairs and bristles on head black. Face brown with pale gray pollen, width of face equal to length of first flagellomere. Postocular bristles all yellow. Two <abbrev xmlns:xlink="http://www.w3.org/1999/xlink" xlink:title="ocellar bristle" id="ABBRID0ECHAE" xlink:type="simple">oc</abbrev>, two <abbrev xmlns:xlink="http://www.w3.org/1999/xlink" xlink:title="vertical bristle" id="ABBRID0EGHAE" xlink:type="simple">vt</abbrev>. Antenna (Fig. <xref ref-type="fig" rid="F2">4</xref>) yellow; first flagellomere nearly quadrate, 0.57 times as long as wide; arista brown, basal segment 0.09 times as long as apical segment. Proboscis yellow with yellow hairs; palpus yellow with yellow hairs.</p><fig id="F1" position="float" orientation="portrait"><label>Figures 1–3.</label><caption><p>Habitus, lateral view. <bold>1</bold> <italic><tp:taxon-name><tp:taxon-name-part taxon-name-part-type="genus" reg="Xanthochlorus">Xanthochlorus</tp:taxon-name-part> <tp:taxon-name-part taxon-name-part-type="species" reg="tewoensis">tewoensis</tp:taxon-name-part></tp:taxon-name></italic> sp. n. Male. <bold>2</bold> <italic><tp:taxon-name><tp:taxon-name-part taxon-name-part-type="genus" reg="Xanthochlorus">Xanthochlorus</tp:taxon-name-part> <tp:taxon-name-part taxon-name-part-type="species" reg="gansuensis">gansuensis</tp:taxon-name-part></tp:taxon-name></italic> sp. n. Male. <bold>3</bold> <italic><tp:taxon-name><tp:taxon-name-part taxon-name-part-type="genus" reg="Xanthochlorus">Xanthochlorus</tp:taxon-name-part> <tp:taxon-name-part taxon-name-part-type="species" reg="gansuensis">gansuensis</tp:taxon-name-part></tp:taxon-name></italic> sp. n. Female. Scale bars: 1 mm.</p></caption><graphic xmlns:xlink="http://www.w3.org/1999/xlink" xlink:href="zookeys-750-141-g001.jpg" position="float" orientation="portrait" xlink:type="simple" id="oo_198076.jpg"/></fig><fig id="F2" position="float" orientation="portrait"><label>Figures 4–6.</label><caption><p>
                  <italic><tp:taxon-name><tp:taxon-name-part taxon-name-part-type="genus" reg="Xanthochlorus">Xanthochlorus</tp:taxon-name-part> <tp:taxon-name-part taxon-name-part-type="species" reg="tewoensis">tewoensis</tp:taxon-name-part></tp:taxon-name></italic> sp. n., male. <bold>4</bold> Antenna <bold>5</bold> Genitalia, lateral view <bold>6</bold> Genitalia, ventral view. Abbreviations: <abbrev xmlns:xlink="http://www.w3.org/1999/xlink" xlink:title="hypandrium" id="ABBRID0E2JAE" xlink:type="simple">hyp</abbrev> = hypandrium, <abbrev xmlns:xlink="http://www.w3.org/1999/xlink" xlink:title="epandrium" id="ABBRID0E6JAE" xlink:type="simple">epn</abbrev> = epandrium, <abbrev xmlns:xlink="http://www.w3.org/1999/xlink" xlink:title="surstylus" id="ABBRID0EDKAE" xlink:type="simple">sur</abbrev> = surstylus, <abbrev xmlns:xlink="http://www.w3.org/1999/xlink" xlink:title="cercus" id="ABBRID0EHKAE" xlink:type="simple">cer</abbrev> = cercus. Scale bars: 0.2 mm.</p></caption><graphic xmlns:xlink="http://www.w3.org/1999/xlink" xlink:href="zookeys-750-141-g002.jpg" position="float" orientation="portrait" xlink:type="simple" id="oo_198077.jpg"/></fig><fig id="F3" position="float" orientation="portrait"><label>Figures 7–9.</label><caption><p>
                  <italic><tp:taxon-name><tp:taxon-name-part taxon-name-part-type="genus" reg="Xanthochlorus">Xanthochlorus</tp:taxon-name-part> <tp:taxon-name-part taxon-name-part-type="species" reg="gansuensis">gansuensis</tp:taxon-name-part></tp:taxon-name></italic> sp. n., male. <bold>7</bold> Antenna <bold>8</bold> Genitalia, lateral view <bold>9</bold> Genitalia, ventral view. Abbreviations: <abbrev xmlns:xlink="http://www.w3.org/1999/xlink" xlink:title="hypandrium" id="ABBRID0EJLAE" xlink:type="simple">hyp</abbrev> = hypandrium, <abbrev xmlns:xlink="http://www.w3.org/1999/xlink" xlink:title="epandrium" id="ABBRID0ENLAE" xlink:type="simple">epn</abbrev> = epandrium, <abbrev xmlns:xlink="http://www.w3.org/1999/xlink" xlink:title="surstylus" id="ABBRID0ERLAE" xlink:type="simple">sur</abbrev> = surstylus, <abbrev xmlns:xlink="http://www.w3.org/1999/xlink" xlink:title="cercus" id="ABBRID0EVLAE" xlink:type="simple">cer</abbrev> = cercus. Scale bars: 0.2 mm.</p></caption><graphic xmlns:xlink="http://www.w3.org/1999/xlink" xlink:href="zookeys-750-141-g003.jpg" position="float" orientation="portrait" xlink:type="simple" id="oo_198078.jpg"/></fig><p>Thorax yellow with pale gray pollen. Hairs and bristles on thorax black. Pteropleuron and latero-tergite each with a single black spot. Five strong <abbrev xmlns:xlink="http://www.w3.org/1999/xlink" xlink:title="dorsocentral bristle" id="ABBRID0EAMAE" xlink:type="simple">dc</abbrev>, <abbrev xmlns:xlink="http://www.w3.org/1999/xlink" xlink:title="acrostichal bristle" id="ABBRID0EEMAE" xlink:type="simple">acr</abbrev> absent, one strong h, two strong <abbrev xmlns:xlink="http://www.w3.org/1999/xlink" xlink:title="notopleural bristle" id="ABBRID0EIMAE" xlink:type="simple">npl</abbrev>, one strong su, one strong prsu, one strong <abbrev xmlns:xlink="http://www.w3.org/1999/xlink" xlink:title="supraalar bristle" id="ABBRID0EMMAE" xlink:type="simple">sa</abbrev>, one strong <abbrev xmlns:xlink="http://www.w3.org/1999/xlink" xlink:title="postalar bristle" id="ABBRID0EQMAE" xlink:type="simple">pa</abbrev>; scutellum with a pair of <abbrev xmlns:xlink="http://www.w3.org/1999/xlink" xlink:title="scutellars" id="ABBRID0EUMAE" xlink:type="simple">sc</abbrev>. Propleuron with white hairs and a long yellow bristle on <!--PageBreak-->lower portion. Legs yellow. Hairs and bristles on legs black. Fore coxa with six bristles; middle and hind coxae each with a single black outer bristle. Fore tibia without distinct bristle; middle tibia with one <abbrev xmlns:xlink="http://www.w3.org/1999/xlink" xlink:title="anterodorsal bristle" id="ABBRID0E1MAE" xlink:type="simple">ad</abbrev>, one <abbrev xmlns:xlink="http://www.w3.org/1999/xlink" xlink:title="posterodorsal bristle" id="ABBRID0E5MAE" xlink:type="simple">pd</abbrev>, and four apical bristles; hind tibia with two apical bristles. Mid and hind femora without preapical bristles. Relative lengths of tibia and 5 tarsomeres <abbrev xmlns:xlink="http://www.w3.org/1999/xlink" xlink:title="fore leg" id="ABBRID0ECNAE" xlink:type="simple">LI</abbrev> 6.0 : 4.0 : 1.6 : 1.2 : 0.8 : 0.7; <abbrev xmlns:xlink="http://www.w3.org/1999/xlink" xlink:title="mid leg" id="ABBRID0EGNAE" xlink:type="simple">LII</abbrev> 6.0 : 4.0 : 1.6 : 1.2 : 0.8 : 0.7; <abbrev xmlns:xlink="http://www.w3.org/1999/xlink" xlink:title="hind leg" id="ABBRID0EKNAE" xlink:type="simple">LIII</abbrev> 9.4 : 2.8 : 1.9 : 1.2 : 0.8 : 0.6. Wing hyaline, veins brown; costal callus indistinct; M gently bent apically, M and R<sub>4+5</sub> parallel apically; <abbrev xmlns:xlink="http://www.w3.org/1999/xlink" xlink:title="length of m-cu / length of distal portion of CuA" id="ABBRID0EQNAE" xlink:type="simple">CuAx ratio</abbrev> 0.47. Squama yellow with yellow hairs. Halter yellow.</p><!--PageBreak--><p>Abdomen yellow with pale gray pollen, tergites 1–4 pale yellow. Hairs and bristles on abdomen black. Male genitalia (Figs <xref ref-type="fig" rid="F2">4–6</xref>): Epandrium longer than wide; dorsal lobe of surstylus yellow, basally wide, nearly quadrate, apically sharp with one bristle; ventral lobe of surstylus pale brown, wide, apically with two protuberances; cercus small, nearly quadrate with distinct bristles, but weakly concave at middle dorsally; hypandrium light brown, straight, round apically.</p><p>Female. Unknown.</p></tp:treatment-sec><tp:treatment-sec sec-type="Types" id="SECID0E3NAE"><title>Types.</title><p>Holotype male, CHINA, Gansu, Tewo, Lazikoulinchang, Laolazi, collected by sweeping nets in grassland, 2015.VII.26, Qingxia Zhou (<named-content xmlns:xlink="http://www.w3.org/1999/xlink" content-type="dwc:institutional_code" xlink:type="simple">CAU</named-content>). Paratypes: two males, collecting information same as the holotype (<named-content xmlns:xlink="http://www.w3.org/1999/xlink" content-type="dwc:institutional_code" xlink:type="simple">CAU</named-content>).</p></tp:treatment-sec><tp:treatment-sec sec-type="distribution" id="SECID0EMOAE"><title>Distribution.</title><p>Palaearctic: China (Southern wet part of Gansu).</p></tp:treatment-sec><tp:treatment-sec sec-type="remarks" id="SECID0EROAE"><title>Remarks.</title><p>The new species is somewhat similar to <italic><tp:taxon-name><tp:taxon-name-part taxon-name-part-type="genus" reg="Xanthochlorus">X.</tp:taxon-name-part> <tp:taxon-name-part taxon-name-part-type="species" reg="chinensis">chinensis</tp:taxon-name-part></tp:taxon-name></italic> Yang and Saigusa, but can be separated from the latter by the quadrate first flagellomere, the yellow mid-posterior area of the mesonotum and the two protuberances on the ventral lobe of the surstylus. In <italic><tp:taxon-name><tp:taxon-name-part taxon-name-part-type="genus" reg="Xanthochlorus">X.</tp:taxon-name-part> <tp:taxon-name-part taxon-name-part-type="species" reg="chinensis">chinensis</tp:taxon-name-part></tp:taxon-name></italic>, the first flagellomere is semicircular, the mid-posterior area of the mesonotum is black, and the ventral lobe of the surstylus is irregularly furcated at tip (<xref ref-type="bibr" rid="B7">Yang and Saigusa 2005</xref>, <xref ref-type="bibr" rid="B8">Yang et al. 2011</xref>: p 1539, fig 987b).</p></tp:treatment-sec><tp:treatment-sec sec-type="etymology" id="SECID0EVPAE"><title>Etymology.</title><p>The specific name refers to the type locality of Tewo.</p></tp:treatment-sec><ref-list><ref id="B7"><mixed-citation xmlns:xlink="http://www.w3.org/1999/xlink" xlink:type="simple">
          <person-group><name name-style="western"><surname>Yang</surname><given-names>D</given-names></name><name name-style="western"><surname>Saigusa</surname><given-names>T</given-names></name></person-group> (<year>2005</year>) <article-title><tp:taxon-name><tp:taxon-name-part taxon-name-part-type="order">Diptera</tp:taxon-name-part></tp:taxon-name>: <tp:taxon-name><tp:taxon-name-part taxon-name-part-type="family">Dolichopodidae</tp:taxon-name-part></tp:taxon-name>.</article-title> In: <person-group><name name-style="western"><surname>Yang</surname><given-names>XK</given-names></name></person-group> (<role>Ed.</role>) <issue-title>Insect Fauna of Middle-West Qinling Range and South Mountains of Gansu Province.</issue-title> <source>Science Press, Beijing</source>, <fpage>740</fpage>–<lpage>765</lpage>.</mixed-citation></ref><ref id="B8"><mixed-citation xmlns:xlink="http://www.w3.org/1999/xlink" xlink:type="simple">
          <person-group><name name-style="western"><surname>Yang</surname><given-names>D</given-names></name><name name-style="western"><surname>Zhang</surname><given-names>LL</given-names></name><name name-style="western"><surname>Wang</surname><given-names>MQ</given-names></name><name name-style="western"><surname>Zhu</surname><given-names>YJ</given-names></name></person-group> (<year>2011</year>) Fauna Sinica <tp:taxon-name><tp:taxon-name-part taxon-name-part-type="class">Insecta</tp:taxon-name-part></tp:taxon-name> Vol. 53. <tp:taxon-name><tp:taxon-name-part taxon-name-part-type="order">Diptera</tp:taxon-name-part></tp:taxon-name> <tp:taxon-name><tp:taxon-name-part taxon-name-part-type="family">Dolichopodidae</tp:taxon-name-part></tp:taxon-name>. Science Press, Beijing, 1536–1543.</mixed-citation></ref></ref-list></tp:taxon-treatment>
