# Supplementary material for: Two new species of the genus Xanthochlorus from China (Diptera, Dolichopodidae, Xanthochlorinae)
Source: Zookeys. 2018 Apr 18;(750):141–9. doi: 10.3897/zookeys.750.23382 (PMC5916896; doi:10.3897/zookeys.750.23382)
Supplement: XML Treatment for Xanthochlorus gansuensis [file zookeys.750.23382-treatment4.xml]

<!DOCTYPE tp:taxon-treatment
  PUBLIC "-//TaxonX//DTD Taxonomic Treatment Publishing DTD v0 20100105//EN" "tax-treatment-NSO.dtd">
<tp:taxon-treatment xmlns:tp="http://www.plazi.org/taxpub"><tp:treatment-meta><kwd-group><label>Taxon classification</label><kwd><named-content xmlns:xlink="http://www.w3.org/1999/xlink" content-type="kingdom">Animalia</named-content></kwd><kwd><named-content xmlns:xlink="http://www.w3.org/1999/xlink" content-type="order">Diptera</named-content></kwd><kwd><named-content xmlns:xlink="http://www.w3.org/1999/xlink" content-type="family">Dolichopodidae</named-content></kwd></kwd-group><mixed-citation publication-type="journal"><person-group><name><surname>Qilemoge</surname><given-names/></name><name><surname>Chang</surname><given-names>Wencheng</given-names></name><name><surname>Yang</surname><given-names>Ding</given-names></name></person-group><article-title>Two new species of the genus <italic><tp:taxon-name><tp:taxon-name-part taxon-name-part-type="genus" reg="Xanthochlorus">Xanthochlorus</tp:taxon-name-part></tp:taxon-name></italic> from China (<tp:taxon-name><tp:taxon-name-part taxon-name-part-type="order">Diptera</tp:taxon-name-part></tp:taxon-name>, <tp:taxon-name><tp:taxon-name-part taxon-name-part-type="family">Dolichopodidae</tp:taxon-name-part></tp:taxon-name>, <tp:taxon-name><tp:taxon-name-part taxon-name-part-type="subfamily">Xanthochlorinae</tp:taxon-name-part></tp:taxon-name>)</article-title><source>Zookeys</source><day>18</day><month>4</month><year>2018</year><volume>2018</volume><issue>750</issue><fpage>141</fpage><lpage>149</lpage><pub-id pub-id-type="doi">10.3897/zookeys.750.23382</pub-id></mixed-citation></tp:treatment-meta><tp:nomenclature><tp:taxon-name>
              <tp:taxon-name-part taxon-name-part-type="genus" reg="Xanthochlorus">Xanthochlorus</tp:taxon-name-part>
              <tp:taxon-name-part taxon-name-part-type="species" reg="gansuensis">gansuensis</tp:taxon-name-part>
              <object-id xmlns:xlink="http://www.w3.org/1999/xlink" content-type="zoobank" xlink:type="simple">http://zoobank.org/2274D456-2FB4-452F-AD14-69DB88178347</object-id>
            </tp:taxon-name><tp:taxon-status xmlns:xlink="http://www.w3.org/1999/xlink" xlink:type="simple">sp. n.</tp:taxon-status><xref ref-type="fig" rid="F1">Figs 2–3</xref><xref ref-type="fig" rid="F3">, 7–9</xref><!--PageBreak--></tp:nomenclature><tp:treatment-sec sec-type="diagnosis" id="SECID0ELRAE"><title>Diagnosis.</title><p>First flagellomere nearly quadrate. Mid-posterior area of mesonotum blackish. Mid-basal area of scutellum blackish. Dorsal lobe of surstylus wide basally, nearly quadrate, apically concaved with two bristles; ventral lobe of surstylus wide basally, band-like, apically rounded with two bristles; cercus ovate basally, apically finger-like with bristles; hypandrium rather short with short strip-like lateral protuberance.</p></tp:treatment-sec><tp:treatment-sec sec-type="description" id="SECID0EQRAE"><title>Description.</title><p>Male (Fig. <xref ref-type="fig" rid="F1">2</xref>). Body length 2.3–2.6 mm. Wing length 2.6–2.9 mm. Head: metallic green with pale gray pollen. Hairs and bristles on head black. Face brown with pale gray pollen, width of face equal to length of first flagellomere. Postocular bristles all yellow.Two <abbrev xmlns:xlink="http://www.w3.org/1999/xlink" xlink:title="ocellar bristle" id="ABBRID0E1RAE" xlink:type="simple">oc</abbrev>, two <abbrev xmlns:xlink="http://www.w3.org/1999/xlink" xlink:title="vertical bristle" id="ABBRID0E5RAE" xlink:type="simple">vt</abbrev>. Antenna (Fig. <xref ref-type="fig" rid="F3">7</xref>) yellow; first flagellomere nearly quadrate, 0.6 times as long as wide; arista pale brown, basal segment 0.1 times as long as apical segment. Proboscis yellow with pale brown hairs; palpus yellow with pale brown hairs.</p><p>Thorax yellow with pale gray pollen. Hairs and bristles on thorax black. Mid-posterior area of mesonotum blackish; mid-basal area of scutellum blackish; pteropleuron and latero-tergite each with one black spot. 5 strong <abbrev xmlns:xlink="http://www.w3.org/1999/xlink" xlink:title="dorsocentral bristle" id="ABBRID0EISAE" xlink:type="simple">dc</abbrev>, <abbrev xmlns:xlink="http://www.w3.org/1999/xlink" xlink:title="acrostichal bristle" id="ABBRID0EMSAE" xlink:type="simple">acr</abbrev> absent, one strong h, two strong <abbrev xmlns:xlink="http://www.w3.org/1999/xlink" xlink:title="notopleural bristle" id="ABBRID0EQSAE" xlink:type="simple">npl</abbrev>, one strong su, one strong prsu, one strong <abbrev xmlns:xlink="http://www.w3.org/1999/xlink" xlink:title="supraalar bristle" id="ABBRID0EUSAE" xlink:type="simple">sa</abbrev>, one strong <abbrev xmlns:xlink="http://www.w3.org/1999/xlink" xlink:title="postalar bristle" id="ABBRID0EYSAE" xlink:type="simple">pa</abbrev>; scutellum with one pair of <abbrev xmlns:xlink="http://www.w3.org/1999/xlink" xlink:title="scutellars" id="ABBRID0E3SAE" xlink:type="simple">sc</abbrev>. Propleuron with white hairs and one long yellow bristle on lower portion. Legs yellow. Hairs and bristles on legs black. Fore coxae with 5–6 bristles; middle and hind coxae each with one outer bristle. Fore tibia without distinct bristles; middle tibia with two <abbrev xmlns:xlink="http://www.w3.org/1999/xlink" xlink:title="anterodorsal bristle" id="ABBRID0EATAE" xlink:type="simple">ad</abbrev>, one <abbrev xmlns:xlink="http://www.w3.org/1999/xlink" xlink:title="posterodorsal bristle" id="ABBRID0EETAE" xlink:type="simple">pd</abbrev>, and four apical bristles; hind tibia with three apical bristles. Mid and hind femora without preapical bristle. Relative lengths of tibia and 5 tarsomeres <abbrev xmlns:xlink="http://www.w3.org/1999/xlink" xlink:title="fore leg" id="ABBRID0EITAE" xlink:type="simple">LI</abbrev> 3.0 : 1.5 : 0.8 : 0.6 <!--PageBreak-->: 0.4 : 0.4; <abbrev xmlns:xlink="http://www.w3.org/1999/xlink" xlink:title="mid leg" id="ABBRID0EOTAE" xlink:type="simple">LII</abbrev> 3.8 : 1.7 : 0.7 : 0.5 : 0.4 : 0.4; <abbrev xmlns:xlink="http://www.w3.org/1999/xlink" xlink:title="hind leg" id="ABBRID0ESTAE" xlink:type="simple">LIII</abbrev> 4.5 : 1.4 : 1.0 : 0.7 : 0.4 : 0.4. Wing hyaline, veins brown; costal callus indistinct; M gently bent apically, M and R<sub>4+5</sub> parallel apically; <abbrev xmlns:xlink="http://www.w3.org/1999/xlink" xlink:title="length of m-cu / length of distal portion of CuA" id="ABBRID0EYTAE" xlink:type="simple">CuAx ratio</abbrev> 0.38. Squama yellow with black hairs. Halter yellow.</p><p>Abdomen yellow with pale gray pollen. Hairs and bristles on abdomen black. Male genitalia (Figs <xref ref-type="fig" rid="F3">7–9</xref>): Epandrium longer than wide; dorsal lobe of surstylus yellow, wide basally, nearly quadrate, apically concaved with two bristles; ventral lobe of surstylus pale brown, wide basally, band-like, apically rounded with two bristles; cercus ovate basally, apically finger-like with bristles; hypandrium brown, rather short with short strip-like lateral protuberance.</p><!--PageBreak--><p>Female (Fig. <xref ref-type="fig" rid="F1">3</xref>). Body length 2.6 –2.8 mm. Wing length 2.7–2.9 mm.</p></tp:treatment-sec><tp:treatment-sec sec-type="Types" id="SECID0EJUAE"><title>Types.</title><p>Holotype male, CHINA, Gansu, Tianshui, Dangchuan Linchang, Maicaogou; collected by sweeping nets in grassland, 2015.VII.17, Xiaoli Li (<named-content xmlns:xlink="http://www.w3.org/1999/xlink" content-type="dwc:institutional_code" xlink:type="simple">CAU</named-content>). Paratypes: nine males, 13 females, collecting information same as the holotype (<named-content xmlns:xlink="http://www.w3.org/1999/xlink" content-type="dwc:institutional_code" xlink:type="simple">CAU</named-content>).</p></tp:treatment-sec><tp:treatment-sec sec-type="distribution" id="SECID0EZUAE"><title>Distribution.</title><p>Palaearctic: China (Southern wet part of Gansu).</p></tp:treatment-sec><tp:treatment-sec sec-type="remarks" id="SECID0E5UAE"><title>Remarks.</title><p>The new species is somewhat similar to <italic><tp:taxon-name><tp:taxon-name-part taxon-name-part-type="genus" reg="Xanthochlorus">X.</tp:taxon-name-part> <tp:taxon-name-part taxon-name-part-type="species" reg="henanensis">henanensis</tp:taxon-name-part></tp:taxon-name></italic> Wang, Yang and Grootaert, but can be separated from the latter by the first flagellomere apically without acute corner and by the lack of acrostichals. In <italic><tp:taxon-name><tp:taxon-name-part taxon-name-part-type="genus" reg="Xanthochlorus">X.</tp:taxon-name-part> <tp:taxon-name-part taxon-name-part-type="species" reg="henanensis">henanensis</tp:taxon-name-part></tp:taxon-name></italic>, the first flagellomere has an acute lower apical corner and 3–4 acrostichals are present (<xref ref-type="bibr" rid="B5">Wang et al. 2008</xref>, <xref ref-type="bibr" rid="B8">Yang et al. 2011</xref>: p 1540, fig 988a).</p></tp:treatment-sec><tp:treatment-sec sec-type="etymology" id="SECID0ECWAE"><title>Etymology.</title><p>The specific name refers to the type locality Gansu.</p></tp:treatment-sec><tp:treatment-sec><!--Section generated to contain objects referenced in tp:taxon-treatment.--><fig id="F1" position="float" orientation="portrait"><label>Figures 1–3.</label><caption><p>Habitus, lateral view. <bold>1</bold> <italic><tp:taxon-name><tp:taxon-name-part taxon-name-part-type="genus" reg="Xanthochlorus">Xanthochlorus</tp:taxon-name-part> <tp:taxon-name-part taxon-name-part-type="species" reg="tewoensis">tewoensis</tp:taxon-name-part></tp:taxon-name></italic> sp. n. Male. <bold>2</bold> <italic><tp:taxon-name><tp:taxon-name-part taxon-name-part-type="genus" reg="Xanthochlorus">Xanthochlorus</tp:taxon-name-part> <tp:taxon-name-part taxon-name-part-type="species" reg="gansuensis">gansuensis</tp:taxon-name-part></tp:taxon-name></italic> sp. n. Male. <bold>3</bold> <italic><tp:taxon-name><tp:taxon-name-part taxon-name-part-type="genus" reg="Xanthochlorus">Xanthochlorus</tp:taxon-name-part> <tp:taxon-name-part taxon-name-part-type="species" reg="gansuensis">gansuensis</tp:taxon-name-part></tp:taxon-name></italic> sp. n. Female. Scale bars: 1 mm.</p></caption><graphic xmlns:xlink="http://www.w3.org/1999/xlink" xlink:href="zookeys-750-141-g001.jpg" position="float" orientation="portrait" xlink:type="simple" id="oo_198076.jpg"/></fig><fig id="F3" position="float" orientation="portrait"><label>Figures 7–9.</label><caption><p>
                  <italic><tp:taxon-name><tp:taxon-name-part taxon-name-part-type="genus" reg="Xanthochlorus">Xanthochlorus</tp:taxon-name-part> <tp:taxon-name-part taxon-name-part-type="species" reg="gansuensis">gansuensis</tp:taxon-name-part></tp:taxon-name></italic> sp. n., male. <bold>7</bold> Antenna <bold>8</bold> Genitalia, lateral view <bold>9</bold> Genitalia, ventral view. Abbreviations: <abbrev xmlns:xlink="http://www.w3.org/1999/xlink" xlink:title="hypandrium" id="ABBRID0EJLAE" xlink:type="simple">hyp</abbrev> = hypandrium, <abbrev xmlns:xlink="http://www.w3.org/1999/xlink" xlink:title="epandrium" id="ABBRID0ENLAE" xlink:type="simple">epn</abbrev> = epandrium, <abbrev xmlns:xlink="http://www.w3.org/1999/xlink" xlink:title="surstylus" id="ABBRID0ERLAE" xlink:type="simple">sur</abbrev> = surstylus, <abbrev xmlns:xlink="http://www.w3.org/1999/xlink" xlink:title="cercus" id="ABBRID0EVLAE" xlink:type="simple">cer</abbrev> = cercus. Scale bars: 0.2 mm.</p></caption><graphic xmlns:xlink="http://www.w3.org/1999/xlink" xlink:href="zookeys-750-141-g003.jpg" position="float" orientation="portrait" xlink:type="simple" id="oo_198078.jpg"/></fig></tp:treatment-sec><ref-list><ref id="B5"><mixed-citation xmlns:xlink="http://www.w3.org/1999/xlink" xlink:type="simple">
          <person-group><name name-style="western"><surname>Wang</surname><given-names>MQ</given-names></name><name name-style="western"><surname>Yang</surname><given-names>D</given-names></name><name name-style="western"><surname>Grootaert</surname><given-names>P</given-names></name></person-group> (<year>2008</year>) <article-title>New species of <tp:taxon-name><tp:taxon-name-part taxon-name-part-type="family">Dolichopodidae</tp:taxon-name-part></tp:taxon-name> (<tp:taxon-name><tp:taxon-name-part taxon-name-part-type="order">Diptera</tp:taxon-name-part></tp:taxon-name>) from China.</article-title> <source>Bulletin de l’Institut Royal des Sciences Naturelles de Belgique Entomologie</source> <volume>78</volume>: <fpage>251</fpage>–<lpage>257</lpage>.</mixed-citation></ref><ref id="B8"><mixed-citation xmlns:xlink="http://www.w3.org/1999/xlink" xlink:type="simple">
          <person-group><name name-style="western"><surname>Yang</surname><given-names>D</given-names></name><name name-style="western"><surname>Zhang</surname><given-names>LL</given-names></name><name name-style="western"><surname>Wang</surname><given-names>MQ</given-names></name><name name-style="western"><surname>Zhu</surname><given-names>YJ</given-names></name></person-group> (<year>2011</year>) Fauna Sinica <tp:taxon-name><tp:taxon-name-part taxon-name-part-type="class">Insecta</tp:taxon-name-part></tp:taxon-name> Vol. 53. <tp:taxon-name><tp:taxon-name-part taxon-name-part-type="order">Diptera</tp:taxon-name-part></tp:taxon-name> <tp:taxon-name><tp:taxon-name-part taxon-name-part-type="family">Dolichopodidae</tp:taxon-name-part></tp:taxon-name>. Science Press, Beijing, 1536–1543.</mixed-citation></ref></ref-list></tp:taxon-treatment>
