# Supplementary material for: Two new species of the genus Xanthochlorus from China (Diptera, Dolichopodidae, Xanthochlorinae)
Source: Zookeys. 2018 Apr 18;(750):141–9. doi: 10.3897/zookeys.750.23382 (PMC5916896; doi:10.3897/zookeys.750.23382)
Supplement: XML Treatment for Xanthochlorus henanensis [file zookeys.750.23382-treatment5.xml]

<!DOCTYPE tp:taxon-treatment
  PUBLIC "-//TaxonX//DTD Taxonomic Treatment Publishing DTD v0 20100105//EN" "tax-treatment-NSO.dtd">
<tp:taxon-treatment xmlns:tp="http://www.plazi.org/taxpub"><tp:treatment-meta><kwd-group><label>Taxon classification</label><kwd><named-content xmlns:xlink="http://www.w3.org/1999/xlink" content-type="kingdom">Animalia</named-content></kwd><kwd><named-content xmlns:xlink="http://www.w3.org/1999/xlink" content-type="order">Diptera</named-content></kwd><kwd><named-content xmlns:xlink="http://www.w3.org/1999/xlink" content-type="family">Dolichopodidae</named-content></kwd></kwd-group><mixed-citation publication-type="journal"><person-group><name><surname>Qilemoge</surname><given-names/></name><name><surname>Chang</surname><given-names>Wencheng</given-names></name><name><surname>Yang</surname><given-names>Ding</given-names></name></person-group><article-title>Two new species of the genus <italic><tp:taxon-name><tp:taxon-name-part taxon-name-part-type="genus" reg="Xanthochlorus">Xanthochlorus</tp:taxon-name-part></tp:taxon-name></italic> from China (<tp:taxon-name><tp:taxon-name-part taxon-name-part-type="order">Diptera</tp:taxon-name-part></tp:taxon-name>, <tp:taxon-name><tp:taxon-name-part taxon-name-part-type="family">Dolichopodidae</tp:taxon-name-part></tp:taxon-name>, <tp:taxon-name><tp:taxon-name-part taxon-name-part-type="subfamily">Xanthochlorinae</tp:taxon-name-part></tp:taxon-name>)</article-title><source>Zookeys</source><day>18</day><month>4</month><year>2018</year><volume>2018</volume><issue>750</issue><fpage>141</fpage><lpage>149</lpage><pub-id pub-id-type="doi">10.3897/zookeys.750.23382</pub-id></mixed-citation></tp:treatment-meta><tp:nomenclature><tp:taxon-name>
              <tp:taxon-name-part taxon-name-part-type="genus" reg="Xanthochlorus">Xanthochlorus</tp:taxon-name-part>
              <tp:taxon-name-part taxon-name-part-type="species" reg="henanensis">henanensis</tp:taxon-name-part>
            </tp:taxon-name><tp:taxon-authority>Wang, Yang &amp; Grootaert, 2008</tp:taxon-authority><tp:nomenclature-citation-list><tp:nomenclature-citation><tp:taxon-name>
                  <tp:taxon-name-part taxon-name-part-type="genus" reg="Xanthochlorus">Xanthochlorus</tp:taxon-name-part> <tp:taxon-name-part taxon-name-part-type="species" reg="henanensis">henanensis</tp:taxon-name-part></tp:taxon-name><comment>Wang, Yang &amp; Grootaert, 2008: 253. Type locality: China, Henan.</comment></tp:nomenclature-citation></tp:nomenclature-citation-list></tp:nomenclature><tp:treatment-sec sec-type="diagnosis" id="SECID0EXXAE"><title>Diagnosis.</title><p>First flagellomere slightly wider than long, nearly quadrate, acute apically (<xref ref-type="bibr" rid="B8">Yang et al. 2011</xref>: p 1540, fig 988a). Mesonotum with 3–4 acrostichals. Scutellum metallic green with brownish margin. Mid tarsomere one longer than tarsomeres 2–5 combined, with two rows of ventral bristles. Dorsal lobe of surstylus long and wide, apically hook-like, ventral lobe of surstylus short, furcated apically; cercus nearly rounded; hypandrium with short lateral protuberance, irregularly furcated apically (<xref ref-type="bibr" rid="B8">Yang et al. 2011</xref>: p 1540, fig 988b).</p></tp:treatment-sec><tp:treatment-sec sec-type="distribution" id="SECID0EFYAE"><title>Distribution.</title><p>Palaearctic: China (Henan).</p></tp:treatment-sec><ref-list><ref id="B8"><mixed-citation xmlns:xlink="http://www.w3.org/1999/xlink" xlink:type="simple">
          <person-group><name name-style="western"><surname>Yang</surname><given-names>D</given-names></name><name name-style="western"><surname>Zhang</surname><given-names>LL</given-names></name><name name-style="western"><surname>Wang</surname><given-names>MQ</given-names></name><name name-style="western"><surname>Zhu</surname><given-names>YJ</given-names></name></person-group> (<year>2011</year>) Fauna Sinica <tp:taxon-name><tp:taxon-name-part taxon-name-part-type="class">Insecta</tp:taxon-name-part></tp:taxon-name> Vol. 53. <tp:taxon-name><tp:taxon-name-part taxon-name-part-type="order">Diptera</tp:taxon-name-part></tp:taxon-name> <tp:taxon-name><tp:taxon-name-part taxon-name-part-type="family">Dolichopodidae</tp:taxon-name-part></tp:taxon-name>. Science Press, Beijing, 1536–1543.</mixed-citation></ref></ref-list></tp:taxon-treatment>
