# Supplementary material for: Two new species of the genus Xanthochlorus from China (Diptera, Dolichopodidae, Xanthochlorinae)
Source: Zookeys. 2018 Apr 18;(750):141–9. doi: 10.3897/zookeys.750.23382 (PMC5916896; doi:10.3897/zookeys.750.23382)
Supplement: XML Treatment for Xanthochlorus tibetensis [file zookeys.750.23382-treatment7.xml]

<!DOCTYPE tp:taxon-treatment
  PUBLIC "-//TaxonX//DTD Taxonomic Treatment Publishing DTD v0 20100105//EN" "tax-treatment-NSO.dtd">
<tp:taxon-treatment xmlns:tp="http://www.plazi.org/taxpub"><tp:treatment-meta><kwd-group><label>Taxon classification</label><kwd><named-content xmlns:xlink="http://www.w3.org/1999/xlink" content-type="kingdom">Animalia</named-content></kwd><kwd><named-content xmlns:xlink="http://www.w3.org/1999/xlink" content-type="order">Diptera</named-content></kwd><kwd><named-content xmlns:xlink="http://www.w3.org/1999/xlink" content-type="family">Dolichopodidae</named-content></kwd></kwd-group><mixed-citation publication-type="journal"><person-group><name><surname>Qilemoge</surname><given-names/></name><name><surname>Chang</surname><given-names>Wencheng</given-names></name><name><surname>Yang</surname><given-names>Ding</given-names></name></person-group><article-title>Two new species of the genus <italic><tp:taxon-name><tp:taxon-name-part taxon-name-part-type="genus" reg="Xanthochlorus">Xanthochlorus</tp:taxon-name-part></tp:taxon-name></italic> from China (<tp:taxon-name><tp:taxon-name-part taxon-name-part-type="order">Diptera</tp:taxon-name-part></tp:taxon-name>, <tp:taxon-name><tp:taxon-name-part taxon-name-part-type="family">Dolichopodidae</tp:taxon-name-part></tp:taxon-name>, <tp:taxon-name><tp:taxon-name-part taxon-name-part-type="subfamily">Xanthochlorinae</tp:taxon-name-part></tp:taxon-name>)</article-title><source>Zookeys</source><day>18</day><month>4</month><year>2018</year><volume>2018</volume><issue>750</issue><fpage>141</fpage><lpage>149</lpage><pub-id pub-id-type="doi">10.3897/zookeys.750.23382</pub-id></mixed-citation></tp:treatment-meta><tp:nomenclature><tp:taxon-name>
              <tp:taxon-name-part taxon-name-part-type="genus" reg="Xanthochlorus">Xanthochlorus</tp:taxon-name-part>
              <tp:taxon-name-part taxon-name-part-type="species" reg="tibetensis">tibetensis</tp:taxon-name-part>
            </tp:taxon-name><tp:taxon-authority>Xi, Wang &amp; Yang, 2015</tp:taxon-authority><tp:nomenclature-citation-list><tp:nomenclature-citation><tp:taxon-name>
                  <tp:taxon-name-part taxon-name-part-type="genus" reg="Xanthochlorus">Xanthochlorus</tp:taxon-name-part> <tp:taxon-name-part taxon-name-part-type="species" reg="tibetensis">tibetensis</tp:taxon-name-part></tp:taxon-name><comment>Xi, Wang &amp; Yang, 2015: 315. Type locality: China, Tibet.</comment></tp:nomenclature-citation></tp:nomenclature-citation-list></tp:nomenclature><tp:treatment-sec sec-type="diagnosis" id="SECID0E42AE"><title>Diagnosis.</title><p>Bristles on head mostly yellow, but those on thorax black. First flagellomere nearly quadrate. Mid tarsomere one with two short weak <abbrev xmlns:xlink="http://www.w3.org/1999/xlink" xlink:title="anteroventral bristle" id="ABBRID0ED3AE" xlink:type="simple">av</abbrev>. Dorsal surstylus <!--PageBreak-->acute and curved apically, ventral surstylus wide, furcated apically; cercus bent, wide basally and finger-like apically; hypandrium basally with short hook-like lateral protuberance, apically deeply incised with lateral protuberance, slightly curved (<xref ref-type="bibr" rid="B6">Xi et al. 2015</xref>: p 315, fig 5).</p></tp:treatment-sec><tp:treatment-sec sec-type="distribution" id="SECID0EN3AE"><title>Distribution.</title><p>Palaearctic: China (Tibet).</p></tp:treatment-sec><ref-list><ref id="B6"><mixed-citation xmlns:xlink="http://www.w3.org/1999/xlink" xlink:type="simple">
          <person-group><name name-style="western"><surname>Xi</surname><given-names>YQ</given-names></name><name name-style="western"><surname>Wang</surname><given-names>BH</given-names></name><name name-style="western"><surname>Yang</surname><given-names>D</given-names></name></person-group> (<year>2015</year>) <article-title><italic><tp:taxon-name><tp:taxon-name-part taxon-name-part-type="genus">Xanthochlorus</tp:taxon-name-part></tp:taxon-name></italic> (<tp:taxon-name><tp:taxon-name-part taxon-name-part-type="order">Diptera</tp:taxon-name-part></tp:taxon-name>: <tp:taxon-name><tp:taxon-name-part taxon-name-part-type="family">Dolichopodidae</tp:taxon-name-part></tp:taxon-name>) newly found in Tibet with description of a new species.</article-title> <source>Florida Entomologist</source> <volume>98</volume>: <fpage>315</fpage>–<lpage>317</lpage>. <ext-link xlink:type="simple" ext-link-type="doi" xlink:href="10.1653/024.098.0150">https://doi.org/10.1653/024.098.0150</ext-link></mixed-citation></ref></ref-list></tp:taxon-treatment>
